# Supplementary material for: Finite element analysis of long SI screws in the treatment of vertically unstable bilateral sacral fractures
Source: PLoS One. 2025 May 20;20(5):e0324612. doi: 10.1371/journal.pone.0324612 (PMC12091830; doi:10.1371/journal.pone.0324612)
Supplement: S1 Appendix — (ZIP) [file pone.0324612.s001.zip]

Archive with 9 entries (8 files):
- S1 Appendix/
- S1 Appendix/2S1.png
- S1 Appendix/2S1L2.png
- S1 Appendix/2S1T2.png
- S1 Appendix/L1.png
- S1 Appendix/L1L2.png
- S1 Appendix/LIT1.png
- S1 Appendix/T1.png
- S1 Appendix/T1T2.png
