# Supplementary material for: Finite element analysis of long SI screws in the treatment of vertically unstable bilateral sacral fractures
Source: PLoS One. 2025 May 20;20(5):e0324612. doi: 10.1371/journal.pone.0324612 (PMC12091830; doi:10.1371/journal.pone.0324612)
Supplement: S2 Appendix — (ZIP) [file pone.0324612.s002.zip]

Archive with 17 entries (16 files):
- S2 Appendix/
- S2 Appendix/2S1-left
- S2 Appendix/2S1-right
- S2 Appendix/2S1L1-left
- S2 Appendix/2S1L1-right
- S2 Appendix/2S1T2-left
- S2 Appendix/2S1T2-right
- S2 Appendix/L1-left
- S2 Appendix/L1-right
- S2 Appendix/L1L2-left
- S2 Appendix/L1L2-right
- S2 Appendix/L1T2-left
- S2 Appendix/L1T2-right
- S2 Appendix/T1-left
- S2 Appendix/T1-right
- S2 Appendix/T1T2-left
- S2 Appendix/T1T2-right
