# Supplementary material for: Finite element analysis of long SI screws in the treatment of vertically unstable bilateral sacral fractures
Source: PLoS One. 2025 May 20;20(5):e0324612. doi: 10.1371/journal.pone.0324612 (PMC12091830; doi:10.1371/journal.pone.0324612)
Supplement: S2 Appendix — (ZIP) [file pone.0324612.s002.zip › S2 Appendix/2S1-left]

                  X               _temp_2     

                0.              -413.086E-02  
               17.2201           -177.0532E-02 
               30.2855           -36.0405E-02 
               47.5112            44.0967E-02 
               62.699            313.298E-02  
               77.6694           376.977E-02  
               87.9209          411.833E-02  
               95.8376           439.579E-02  
              106.722            442.771E-02  
              116.987            461.075E-02
              126.474           365.499E-02  
              135.618            296.214E-02  
              153.422            280.247E-02 
              178.487            231.641E-02  
              203.755            127.562E-02
              230.13              -3.50237E-02
              242.851            -72.6321E-02
