# Supplementary material for: Finite element analysis of long SI screws in the treatment of vertically unstable bilateral sacral fractures
Source: PLoS One. 2025 May 20;20(5):e0324612. doi: 10.1371/journal.pone.0324612 (PMC12091830; doi:10.1371/journal.pone.0324612)
Supplement: S2 Appendix — (ZIP) [file pone.0324612.s002.zip › S2 Appendix/2S1-right]

                  X               _temp_1     

                0.               120.325E-02
               22.1264             8.58709E-02
               52.2498          -144.313E-02  
               75.7497          -239.037E-02  
               96.1341          -280.675E-02 
              116.648           -300.465E-02  
              125.134           -276.329E-02  
              132.316           -262.149E-02 
              149.451           -239.328E-02  
              165.664           -191.328E-02 
              191.161            -75.0834E-02
              224.576             80.009E-02  
              238.159            132.543E-02 
