# Supplementary material for: Finite element analysis of long SI screws in the treatment of vertically unstable bilateral sacral fractures
Source: PLoS One. 2025 May 20;20(5):e0324612. doi: 10.1371/journal.pone.0324612 (PMC12091830; doi:10.1371/journal.pone.0324612)
Supplement: S2 Appendix — (ZIP) [file pone.0324612.s002.zip › S2 Appendix/2S1L1-left]

                  X               _temp_2     

                0.               -295.4802E-02 
               17.2206           -285.1955E-02
               30.2891           -249.4525E-02
               47.5215            -217.47398E-02
               62.7146            235.4003E-02
               77.6912            264.3138E-02 
               87.9436            288.0588E-02 
               95.8619           306.643E-02  
              106.747            316.249E-02  
              117.013            333.413E-02  
              126.5              342.782E-02  
              135.644           354.743E-02  
              153.449            232.682E-02  
              178.516             188.8954E-02
              203.789             122.0264E-02 
              230.179            -142.475E-02  
              242.901            -172.5018E-02 
