# Supplementary material for: Finite element analysis of long SI screws in the treatment of vertically unstable bilateral sacral fractures
Source: PLoS One. 2025 May 20;20(5):e0324612. doi: 10.1371/journal.pone.0324612 (PMC12091830; doi:10.1371/journal.pone.0324612)
Supplement: S2 Appendix — (ZIP) [file pone.0324612.s002.zip › S2 Appendix/2S1L1-right]

                  X               _temp_1     

                0.                190.3504E-02
               22.1286            149.8459E-02 
               52.2692           -121.9845E-02 
               75.7726           -180.8415E-02 
               96.1598          -116.07E-02   
              116.675           -141.32E-02   
              125.16            -133.913E-02  
              132.342           -121.823E-02  
              149.478            -198.0533E-02
              165.692            -164.795E-02  
              191.199             -4.48417E-01
              224.625             161.4951E-02 
              238.211             186.9193E-02 


              
