# Supplementary material for: Finite element analysis of long SI screws in the treatment of vertically unstable bilateral sacral fractures
Source: PLoS One. 2025 May 20;20(5):e0324612. doi: 10.1371/journal.pone.0324612 (PMC12091830; doi:10.1371/journal.pone.0324612)
Supplement: S2 Appendix — (ZIP) [file pone.0324612.s002.zip › S2 Appendix/2S1T2-left]

                  X               _temp_2     

                0.               -384.0107E-02 
               17.2206           -364.2885E-02
               30.2891           -340.6404E-02
               47.5213           -311.96E-02   
               62.7144           322.8088E-02
               77.6909            353.6446E-02 
               87.9433            375.7293E-02
               95.8614            392.8334E-02 
              106.747            302.02E-02   
              117.012            317.998E-02 
              126.499           326.86E-02   
              135.643            337.593E-02 
              153.448            316.737E-02  
              178.515             172.5514E-02
              203.788             93.5208E-02 
              230.178            -45.3686E-02 
