# Supplementary material for: Finite element analysis of long SI screws in the treatment of vertically unstable bilateral sacral fractures
Source: PLoS One. 2025 May 20;20(5):e0324612. doi: 10.1371/journal.pone.0324612 (PMC12091830; doi:10.1371/journal.pone.0324612)
Supplement: S2 Appendix — (ZIP) [file pone.0324612.s002.zip › S2 Appendix/2S1T2-right]

                  X               _temp_2     

                0.                90.3504E-02 
               22.1286            49.8459E-02
               52.2692           -21.9845E-02 
               75.7726           -80.8415E-02 
               96.1598          -116.07E-02   
              116.675           -141.32E-02   
              125.16            -133.913E-02  
              132.342           -121.823E-02  
              149.478            -98.0533E-02 
              165.692            -64.795E-02  
              191.199             -4.48417E-02
              224.625             61.4951E-02 
              238.211             86.9193E-02 
