# Supplementary material for: Finite element analysis of long SI screws in the treatment of vertically unstable bilateral sacral fractures
Source: PLoS One. 2025 May 20;20(5):e0324612. doi: 10.1371/journal.pone.0324612 (PMC12091830; doi:10.1371/journal.pone.0324612)
Supplement: S2 Appendix — (ZIP) [file pone.0324612.s002.zip › S2 Appendix/L1-left]

                  X               _temp_2     

                0.              -232.387E-03  
               17.2211          -218.21E-03   
               30.2896           -30.3517E-02
               47.5188            87.0419E-02
               62.7112           273.815E-03 
               77.6851           361.785E-03  
               87.9377          484.552E-03 
               95.8558         388.127E-03 
              106.741            382.215E-03  
              117.006            476.329E-03  
              126.492            450.056E-03  
              135.635            481.045E-03  
              153.44             429.658E-03 
              178.507            336.378E-03  
              203.779            302.115E-03 
              230.166             35.5213E-02 
              242.889            -65.8903E-03 
