# Supplementary material for: Finite element analysis of long SI screws in the treatment of vertically unstable bilateral sacral fractures
Source: PLoS One. 2025 May 20;20(5):e0324612. doi: 10.1371/journal.pone.0324612 (PMC12091830; doi:10.1371/journal.pone.0324612)
Supplement: S2 Appendix — (ZIP) [file pone.0324612.s002.zip › S2 Appendix/L1-right]

                  X               _temp_1     

                0.                21.7132E-03
               22.1303            39.0197E-03
               52.2672            23.4747E-03
               75.7695            29.9141E-03 
               96.1579            45.8509E-03
              116.673             69.7451E-03 
              125.157             80.2582E-03
              132.338             70.0606E-03 
              149.472             43.4871E-03 
              165.684             20.3129E-03
              191.188              1.61867E-03
              224.608            -11.5398E-03 
              238.194             -2.52078E-03
