# Supplementary material for: Finite element analysis of long SI screws in the treatment of vertically unstable bilateral sacral fractures
Source: PLoS One. 2025 May 20;20(5):e0324612. doi: 10.1371/journal.pone.0324612 (PMC12091830; doi:10.1371/journal.pone.0324612)
Supplement: S2 Appendix — (ZIP) [file pone.0324612.s002.zip › S2 Appendix/L1L2-left]

                  X               _temp_1     

                0.               -273.2146E-02 
               17.2205           -267.7305E-02
               30.2888           -219.7855E-02 
               47.5215             1.44528E-01
               62.7152            29.8788E-02 
               77.6925            256.7887E-02 
               87.9452           2 75.9485E-02 
               95.8641           2 91.0426E-02 
              106.749            2 99.0013E-02 
              117.015            113.412E-02 
              126.502            321.371E-02  
              135.646           331.48E-02  
              153.452           312.69E-02   
              178.519             376.4589E-02
              203.794             323.3287E-02 
              230.184            -322.1919E-02 
              242.905            -344.0338E-02
