# Supplementary material for: Finite element analysis of long SI screws in the treatment of vertically unstable bilateral sacral fractures
Source: PLoS One. 2025 May 20;20(5):e0324612. doi: 10.1371/journal.pone.0324612 (PMC12091830; doi:10.1371/journal.pone.0324612)
Supplement: S2 Appendix — (ZIP) [file pone.0324612.s002.zip › S2 Appendix/L1L2-right]

                  X               _temp_2     

                0.                      357.1352E-02 
               22.1267            328.9867E-02 
               52.2686           -119.662E-02  
               75.7727           -68.5096E-02 
               96.1601           -97.697E-02  
              116.675           -118.008E-02  
              125.161           -111.414E-02  
              132.342           -101.758E-02  
              149.478            -83.0561E-02
              165.691            -56.2209E-02
              191.2               -8.57117E-02
              224.629             34.1752E-02
              238.214             53.3454E-02


                 
