# Supplementary material for: Finite element analysis of long SI screws in the treatment of vertically unstable bilateral sacral fractures
Source: PLoS One. 2025 May 20;20(5):e0324612. doi: 10.1371/journal.pone.0324612 (PMC12091830; doi:10.1371/journal.pone.0324612)
Supplement: S2 Appendix — (ZIP) [file pone.0324612.s002.zip › S2 Appendix/L1T2-left]

                  X               _temp_1     

                0.               -52.5442E-02 
               17.2204           -437.5581E-02 
               30.2885           -421.1952E-02 
               47.5206            -42.61855E-02
               62.7139           442.7794E-02 
               77.6914            346.6252E-02 
               87.9441            364.3292E-02 
               95.8631            378.059E-02  
              106.748            385.5653E-02 
              117.014            398.9445E-02 
              126.501            306.433E-02  
              135.645            315.7E-02    
              153.45              497.9251E-02 
              178.518             63.9528E-02 
              203.792             45.4998E-02 
              230.182            -84.8382E-02 
             242.901             -82.5018E-02
