# Supplementary material for: Finite element analysis of long SI screws in the treatment of vertically unstable bilateral sacral fractures
Source: PLoS One. 2025 May 20;20(5):e0324612. doi: 10.1371/journal.pone.0324612 (PMC12091830; doi:10.1371/journal.pone.0324612)
Supplement: S2 Appendix — (ZIP) [file pone.0324612.s002.zip › S2 Appendix/L1T2-right]

                  X               _temp_3     

                0.                53.0292E-02 
               22.127             25.9045E-02 
               52.2689           -59.0307E-02 
               75.7732           -67.8194E-02
               96.1608           -92.5964E-02 
              116.676           -116.502E-02  
              125.161           -104.656E-02 
              132.343            -95.3968E-02 
              149.479            -77.8518E-02 
              165.694            -53.0495E-02 
              191.202             -8.38892E-02
              224.63              32.0339E-02 
              238.215             49.7386E-02 
