# Supplementary material for: Finite element analysis of long SI screws in the treatment of vertically unstable bilateral sacral fractures
Source: PLoS One. 2025 May 20;20(5):e0324612. doi: 10.1371/journal.pone.0324612 (PMC12091830; doi:10.1371/journal.pone.0324612)
Supplement: S2 Appendix — (ZIP) [file pone.0324612.s002.zip › S2 Appendix/T1-left]

                  X               _temp_2     

                0.               -77.5992E-02 
               17.2208           -55.5003E-02
               30.2865            -7.57247E-02
               47.5129            55.0515E-02 
               62.7012           310.008E-02  
               77.6724           357.75E-02   
               87.9243           385.67E-02   
               95.8419           307.113E-02  
              106.727            310.778E-02  
              116.992            325.934E-02 
              126.479            530.359E-02 
              135.624            553.954E-02
              153.428           538.959E-02  
              178.494            197.377E-02  
              203.763            114.624E-02 
              230.14               8.20186E-02
              242.861            -47.3008E-02 
