# Supplementary material for: Finite element analysis of long SI screws in the treatment of vertically unstable bilateral sacral fractures
Source: PLoS One. 2025 May 20;20(5):e0324612. doi: 10.1371/journal.pone.0324612 (PMC12091830; doi:10.1371/journal.pone.0324612)
Supplement: S2 Appendix — (ZIP) [file pone.0324612.s002.zip › S2 Appendix/T1-right]

                  X               _temp_1     

                0.                189.2501E-03 
               22.127              1.0359E-03 
               52.2519          -323.731E-03  
               75.7528          -300.254E-03  
               96.1382          -336.356E-03  
              116.653           -355.265E-03  
              125.139           -296.939E-03  
              132.321           -264.891E-03  
              149.456           -204.994E-03  
              165.67            -166.704E-03  
              191.169            -76.1801E-03 
              224.584             48.9306E-03 
              238.169             95.6581E-03 


                
