# Supplementary material for: Finite element analysis of long SI screws in the treatment of vertically unstable bilateral sacral fractures
Source: PLoS One. 2025 May 20;20(5):e0324612. doi: 10.1371/journal.pone.0324612 (PMC12091830; doi:10.1371/journal.pone.0324612)
Supplement: S2 Appendix — (ZIP) [file pone.0324612.s002.zip › S2 Appendix/T1T2-left]

                  X               _temp_1     

                0.               -240.5796E-02 
               17.2204           -227.236E-02  
               30.2884           -213.9486E-02 
               47.5206           673.52E-03   
               62.714             222.3229E-02
               77.6914            243.0707E-02 
               87.9441           258.5788E-03 
               95.8631            270.5182E-03 
              106.748            2 76.7863E-03 
              117.014             288.3416E-03 
              126.501             294.6591E-03 
              135.645            2103.366E-03  
              153.45              288.0082E-03 
              178.518            2 58.2786E-03 
              203.792             215.7375E-03 
              230.182            -217.6E-03    
              242.903            -234.1587E-03 
