# Supplementary material for: Finite element analysis of long SI screws in the treatment of vertically unstable bilateral sacral fractures
Source: PLoS One. 2025 May 20;20(5):e0324612. doi: 10.1371/journal.pone.0324612 (PMC12091830; doi:10.1371/journal.pone.0324612)
Supplement: S2 Appendix — (ZIP) [file pone.0324612.s002.zip › S2 Appendix/T1T2-right]

                  X               _temp_2     

                0.                246.9454E-03 
               22.1276           222.1772E-03 
               52.2684           -220.4754E-03 
               75.7727           -262.0863E-03 
               96.1604           -257.8852E-03 
              116.676           -106.707E-03  
              125.161           -100.572E-03  
              132.343            -165.4973E-03 
              149.479            -74.1968E-03 
              165.694            -50.6683E-03 
              191.202             -9.56922E-03
              224.628             27.7592E-03 
              238.214             44.1815E-03 
