# Supplementary material for: Finite element analysis of long SI screws in the treatment of vertically unstable bilateral sacral fractures
Source: PLoS One. 2025 May 20;20(5):e0324612. doi: 10.1371/journal.pone.0324612 (PMC12091830; doi:10.1371/journal.pone.0324612)
Supplement: S4 Appendix — (ZIP) [file pone.0324612.s004.zip]

Archive with 9 entries (8 files):
- S4 Appendix/
- S4 Appendix/2S1
- S4 Appendix/2S1L2
- S4 Appendix/2S1T2
- S4 Appendix/L1
- S4 Appendix/L1L2
- S4 Appendix/L1T2
- S4 Appendix/T1
- S4 Appendix/T1T2
