# Supplementary material for: Finite element analysis of long SI screws in the treatment of vertically unstable bilateral sacral fractures
Source: PLoS One. 2025 May 20;20(5):e0324612. doi: 10.1371/journal.pone.0324612 (PMC12091830; doi:10.1371/journal.pone.0324612)
Supplement: S4 Appendix — (ZIP) [file pone.0324612.s004.zip › S4 Appendix/2S1T2]

                  X               _temp_2     

                0.                -1.53249E-03
              138.428             18.52863E-03
