# Supplementary material for: Finite element analysis of long SI screws in the treatment of vertically unstable bilateral sacral fractures
Source: PLoS One. 2025 May 20;20(5):e0324612. doi: 10.1371/journal.pone.0324612 (PMC12091830; doi:10.1371/journal.pone.0324612)
Supplement: S4 Appendix — (ZIP) [file pone.0324612.s004.zip › S4 Appendix/L1L2]

                  X               _temp_2     

                0.                2.262861E-03 
              138.428            -18.740259E-03 
